# Supplementary material for: Clinical and genetic spectrum of a large cohort of patients with δ-sarcoglycan muscular dystrophy
Source: Brain. 2021 Sep 13;145(2):596–606. doi: 10.1093/brain/awab301 (PMC9014751; doi:10.1093/brain/awab301)
Supplement: awab301_Supplementary_Data [file awab301_supplementary_data.zip]

Archive with 2 entries (2 files):
- brain-2021-01021-File009.pdf
- brain-2021-01021-File010.pdf
